# Supplementary material for: Predictions on the Phase Constitution of SmCo7−XMx Alloys by Data Mining
Source: Nanomaterials (Basel). 2022 Apr 24;12(9):1452. doi: 10.3390/nano12091452 (PMC9100234; doi:10.3390/nano12091452)
Supplement: Supplementary file 1 [file nanomaterials-12-01452-s001.zip]

Archive with 1 entries (1 files):
- nanomaterials-1654402 - Supplementary Materials.pdf
